# Supplementary material for: Antioxidant, Antibacterial, and Dental Bond Strength Performance of Picea orientalis Resin
Source: Molecules. 2026 Jul 21;31(14):2529. doi: 10.3390/molecules31142529 (PMC13414595; doi:10.3390/molecules31142529)
Supplement: Supplementary file 1 [file molecules-31-02529-s001.zip]

Archive with 1 entries (1 files):
- molecules-4349610-supplementary.pdf
